# Supplementary material for: Distribution of Adiponectin Receptors in the Brain of Adult Mouse: Effect of a Single Dose of the Adiponectin Receptor Agonist, AdipoRON, on Ischemic Stroke
Source: Brain Sci. 2022 May 23;12(5):680. doi: 10.3390/brainsci12050680 (PMC9139333; doi:10.3390/brainsci12050680)
Supplement: Supplementary file 1 [file brainsci-12-00680-s001.zip]

Archive with 1 entries (1 files):
- brainsci-1693118-supplementary.pdf
